# Supplementary material for: Pre-Experimental Wet Heat Sterilization Alters the Ecotoxicity of Pristine Graphene Oxide Toward Daphnia magna
Source: Nanomaterials (Basel). 2025 Nov 28;15(23):1800. doi: 10.3390/nano15231800 (PMC12693538; doi:10.3390/nano15231800)
Supplement: Supplementary file 1 [file nanomaterials-15-01800-s001.zip]

Archive with 1 entries (1 files):
- nanomaterials-3979071-supplementary.pdf
